# Supplementary material for: Non-radiative origin for alpine endemics of Draba (Brassicaceae) in the central mountains of the Japanese Archipelago
Source: J Plant Res. 2025 Apr 29;138(4):563–73. doi: 10.1007/s10265-025-01643-7 (PMC12238178; doi:10.1007/s10265-025-01643-7)
Supplement: Supplementary file 2 — Supplementary file2 (XLSX 39 KB) [file 10265_2025_1643_MOESM2_ESM.xlsx]

## Sheet: Sheet1
Table S1. List of plant materials used in this study, including internal accession ID for each sample, geographical area IDs for BioGeoBEARS analysis, GenBank accession numbers for sequences used in the phylogenetic analyses and latitude and longitude of collection sites. All sequences of samples not described as newly collected in this study were published in Jordon-Thaden et al. (2010).
Taxa	Internal Acc. No.	Geo. Area ID	trnL intron	trnLF spacer	trnL-trnLF together	ITS	Latitude	Longitude	Notes
Draba acaulis Boiss.	B2	E	-	-	DQ466967.1	DQ467276.1	37.7000	35.41666667
Draba aizoides L.	120a	E	AY134393.1	AY134278.1	-	AY134193.1	48.0978	16.2383
Draba aizoides L.	Dra0004	E	GU202678.1	GU202556.1	-	GU202434.1	48.8855	19.047167
Draba aizoides L.	Dra0005	E	GU202679.1	GU202557.1	-	GU202435.1	48.9401	18.964639
Draba aizoides L.	Dra0008	E	GU202680.1	GU202558.1	-	GU202436.1	49.7825	11.3685
Draba aizoides L.	NH1	E	GU202681.1	GU202559.1	-	GU202437.1	42.8213	-3.60094
Draba albertii Regel & Schmalh.	D1	C	AY134348.1	AY134197.1	-	AY134147.1	40.8248	70.22829
Draba albertina Greene	O67	F	-	-	DQ467217.1	DQ467645.1	49.6003	-117.093
Draba albertina Greene	O68	F	-	-	DQ467218.1	DQ467646.1	49.6003	-117.093
Draba albertina Greene	O69	F	-	-	DQ467219.1	DQ467647.1	61.0092	-132.3786111
Draba alpina L.	B2mo	C	AY134369.1	AY134199.1	-	AY134116.1	32.9667	78.26666667
Draba alpina L.	B9	A	-	-	DQ467004.1	DQ467310.1	79.5667	12.9
Draba alpina L.	L154	C	-	-	DQ467048.1	DQ467379.1	37.1333	73
Draba alpina L.	L258	F	-	-	DQ467082.1	DQ467455.1	77.4167	-21.33333333
Draba alpina L.	O65	F	-	-	DQ467216.1	DQ467644.1	69.7667	-121.2833
Draba alpina L.	SP195	A	GU202682.1	GU202560.1	-	GU202438.1	67.2399	65.5968
Draba altaica (C.A. Mey.) Bunge	SP249	C	GU202683.1	GU202561.1	-	GU202439.1	52.4000	100.63333
Draba altaica (C.A. Mey.) Bunge	SP499	C	GU202684.1	GU202562.1	-	GU202440.1	38.1407	71.5922
Draba altaica (C.A. Mey.) Bunge	SP501	C	GU202685.1	GU202563.1	-	GU202441.1	38.1712	72.7442
Draba alyssoides Kunth	23	G	AF146904.1	AF147017.1	-	AF146456.1	-0.1667	-78.56666667
Draba alyssoides Kunth	83	G	AF146951.1	AF146970.1	-	AF146504.1	-1.8000	-78.53333333
Draba amoena O.E. Schulz	L162	C	AY900332.1	AY900407.1	-	DQ467384.1	27.8254	86.6417
Draba amoena O.E. Schulz	L164	C	-	-	DQ467049.1	DQ467386.1	29.4500	81.63333333
Draba amplexicaulis Franch.	B20	C	-	-	DQ466961.1	DQ467272.1	25.7667	100.0166667
Draba amplexicaulis Franch.	D3	C	AY134350.1	AY134275.1	-	AY134145.1	28.2750	98.7164
Draba amplexicaulis Franch.	L98	C	-	-	DQ467170.1	DQ467594.1	29.5642	101.8814
Draba arabisans Michx.	MO149	F	GU202688.1	GU202566.1	-	GU202444.1	47.9498	-84.916828
Draba arabisans Michx.	MO150	F	GU202689.1	GU202567.1	-	GU202445.1	43.7405	-88.522978
Draba arabisans Michx.	O60	F	-	-	DQ467214.1	DQ467641.1	45.2958	-64.3354
Draba araratica Rupr.	B21	E	-	-	DQ466962.1	DQ467273.1	40.8833	44.3667
Draba araratica Rupr.	L45	E	AY900328.1	AY900403.1	-	DQ467565.1	36.4515	50.7994
Draba arctica J. Vahl	L407	F	-	-	DQ467113.1	DQ467531.1	83.25	-33.5
Draba aretioides Kunth	L486	G	AY900348.1	AY900423.1	-	DQ467582.1	-1.6978	-78.7054
Draba arseniewi (B. Fedtsch.) Gilg ex Tolm.	D4	C	AY134281.1	AY134276.1	-	AY134091.1	41.7211	71.0184
Draba arseniewi (B. Fedtsch.) Gilg ex Tolm.	SP504	C	GU202690.1	GU202568.1	-	GU202446.1	41.4445	70.135869
Draba arseniewi (B. Fedtsch.) Gilg ex Tolm.	SP506	C	GU202691.1	GU202569.1	-	GU202447.1	41.4573	70.188146
Draba aurea M. Vahl ex Hornem.	B28	F	AY900293.1	AY900368.1	-	DQ467275.1	69.5667	-53.61666667
Draba aurea M. Vahl ex Hornem.	L345	F	-	-	DQ467102.1	DQ467506.1	69.3500	-53.03333333
Draba aurea M. Vahl ex Hornem.	L348	F	-	-	DQ467104.1	DQ467508.1	58.7500	-94
Draba aurea M. Vahl ex Hornem.	L428	F	-	-	DQ467122.1	DQ467544.1	37.4475	-107.07
Draba aurea M. Vahl ex Hornem.	O57	F	-	-	DQ467211.1	DQ467638.1	64.7333	-50.56666667
Draba aurea M. Vahl ex Hornem.	O58	F	-	-	DQ467212.1	DQ467639.1	60.3667	-44.06666667
Draba borealis DC.	O54	F	-	-	DQ467208.1	DQ467635.1	55.9008	-159.4952778
Draba borealis DC.	SP352	B	GU202694.1	GU202572.1	-	GU202450.1	44.0657	145.748
Draba boyacana Al-Shehbaz	79	G	AF146947.1	AF146974.1	-	AF146500.1	6.51667	-72.31666667
Draba boyacana Al-Shehbaz	MO24	G	GU202695.1	GU202573.1	-	GU202451.1	6.50281	-72.3301
Draba breweri S. Watson	L390	F	AY900342.1	AY900417.1	-	DQ467519.1	37.9055	-119.226
Draba bruniifolia Steven	B150	E	-	-	DQ466941.1	DQ467251.1	38.0000	37
Draba bruniifolia Steven	B71	E	-	-	DQ466985.1	DQ467286.1	37.4167	34.61666667
Draba cana Rydb.	L392	F	-	-	DQ467108.1	DQ467520.1	67.1167	-50.33333333
Draba cana Rydb.	O46	F	-	-	DQ467201.1	DQ467629.1	67.8000	-51.16666667
Draba cana Rydb.	SP100	C	GU202699.1	GU202577.1	-	GU202455.1	54.8907	110.515
Draba cana Rydb.	SP101	C	GU202700.1	GU202578.1	-	GU202456.1	55.3101	111.754
Draba cappadocica Boiss. & Balansa	L67	E	-	-	DQ467156.1	DQ467590.1	38.1272	34.1801
Draba cinerea Adams	C11	B	-	-	DQ467006.1	DQ467312.1	67.4186	123.1855556
Draba cinerea Adams	SP233	B	GU202701.1	GU202579.1	-	GU202457.1	64.9678	143.662
Draba confertifolia Turcz.	35	G	AF146910.1	AF147011.1	-	AF146463.1	-1.7570	-78.6736
Draba confertifolia Turcz.	L499	G	AY900349.1	AY900424.1	-	DQ467583.1	-1.4333	-78.76666667
Draba confertifolia Turcz.	L500	G	AY900350.1	AY900425.1	-	DQ467584.1	-0.1667	-78.5
Draba confertifolia Turcz.	MO35	G	GU202702.1	GU202580.1	-	GU202458.1	-1.3565	-78.8364
Draba corymbosa R. Br. ex DC	L284	F	-	-	DQ467090.1	DQ467473.1	63.7333	-68.93333333
Draba corymbosa R. Br. ex DC	L387	F	-	-	DQ467106.1	DQ467516.1	74.6708	-94.7554
Draba corymbosa R. Br. ex DC	SP213	A	GU202703.1	GU202581.1	-	GU202459.1	75.4665	99.25426
Draba corymbosa R. Br. ex DC	SP406	B	GU202704.1	GU202582.1	-	GU202460.1	70.9096	-179.537632
Draba crassa Rydb.	O53	F	-	-	DQ467207.1	DQ467634.1	39.3500	-106.0833333
Draba crassifolia Graham	59	F	AF146930.1	AF146991.1	-	AF146482.1	41.3582	-106.233
Draba crassifolia Graham	M15	F	AY900364.1	AY900439.1	-	AY047666.1	38.3370	-109.239
Draba crassifolia Graham	NH25	A	GU202705.1	GU202583.1	-	GU202461.1	68.4396	22.47047
Draba crassifolia Graham	O32	F	-	-	DQ467191.1	DQ467616.1	64.6167	-139.4
Draba crassifolia Graham	O50	F	-	-	DQ467204.1	DQ467631.1	52.750	-125.25
Draba crassifolia Graham	O51	F	-	-	DQ467205.1	DQ467632.1	60.8167	-138.7333333
Draba cruciata Payson	60	F	AF146931.1	AF146990.1	-	AF146483.1	37.5989	-119.984
Draba cryptantha Hook. f.	MO37	G	GU202706.1	GU202584.1	-	GU202462.1	-9.9667	-77.2167
Draba cuzcoensis O.E. Schulz	MO38	G	GU202709.1	GU202587.1	-	GU202465.1	-13.5172	-71.8108
Draba cuzcoensis O.E. Schulz	MO39	G	GU202710.1	GU202588.1	-	GU202466.1	-13.3779	-72.0627
Draba dedeana Boiss. & Reut.	B51	E	AY900300.1	AY900375.1	-	DQ467279.1	40.0700	-2.119722222
Draba demareei Wiggens	MO29	F	GU202711.1	GU202589.1	-	GU202467.1	31.0667	-115.55
Draba densifolia Nutt.	62	F	AF146933.1	AF146988.1	-	AF146485.1	39.4000	-117.0666667
Draba depressa Hook. f.	30	G	AF146905.1	AF147016.1	-	AF146458.1	-1.4667	-78.8
Draba depressa Hook. f.	MO46	G	GU202712.1	GU202590.1	-	GU202468.1	-0.5833	-78.1833
Draba discoidea Wedd.	MO48	G	GU202713.1	GU202591.1	-	GU202469.1	-16.4833	-67.9
Draba doerfleri Wettst.	106a	E	AY134335.1	AY134268.1	-	AY134144.1	54.065698	32.44181
Draba elegans Boiss.	L69	E	-	-	DQ467158.1	DQ467591.1	36.5462	33.8315
Draba ellipsoidea Hook. f. & Thoms.	D9	C	AY134351.1	AY134207.1	-	AY134093.1	30.6333	91.53333333
Draba ellipsoidea Hook. f. & Thoms.	L102	C	-	-	DQ467029.1	DQ467337.1	33.8958	99.68055556
Draba ellipsoidea Hook. f. & Thoms.	L103	C	-	-	DQ467030.1	DQ467338.1	34.4322	100.3338889
Draba eriopoda Turcz.	D10	C	AY134285.1	AY134208.1	-	AY134094.1	33.2975	100.4319444
Draba eriopoda Turcz.	L105	C	-	-	DQ467031.1	DQ467339.1	33.2975	100.4319444
Draba eriopoda Turcz.	L106	C	-	-	DQ467032.1	DQ467340.1	34.3650	100.1927778
Draba eschscholtzii Pohle	SP387	B	GU202714.1	GU202592.1	-	GU202470.1	64.2568	-173.123738
Draba eschscholtzii Pohle	SP484	B	GU202715.1	GU202593.1	-	GU202471.1	65.6667	-176.9333
Draba exunguiculata (O.E. Schulz) C.L. Hitchc.	L404	F	-	-	DQ467112.1	DQ467528.1	39.8500	-105.65
Draba farsetioides Linden & Planch.	31	G	AF146906.1	AF147015.1	-	AF146459.1	8.7333	-70.86666667
Draba fladnizensis Wulfen	C1	C	-	-	DQ467015.1	DQ467321.1	50.1169	89.46694444
Draba fladnizensis Wulfen	C21	B	-	-	DQ467017.1	DQ467323.1	71.9333	127.3166667
Draba fladnizensis Wulfen	C4	A	-	-	DQ467020.1	DQ467326.1	64.0000	54
Draba fladnizensis Wulfen	SP246	C	GU202716.1	GU202594.1	-	GU202472.1	51.7782	101.436
Draba funckiana Linden & Planch.	32	G	AF146907.1	AF147014.1	-	AF146460.1	8.9833	-70.8
Draba funckiana Linden & Planch.	87	G	AF146955.1	AF146966.1	-	AF146508.1	8.5500	-71
Draba gilliesii Hook. & Arn	MO49	G	GU202717.1	GU202595.1	-	GU202473.1	-34.1588	-70.0323
Draba gilliesii Hook. & Arn.	34	G	AF146909.1	AF147012.1	-	AF146462.1	-36.8333	-71.41666667
Draba glabella Pursh	63	F	AF146934.1	AF146987.1	-	AF146486.1	69.0910	-154.368
Draba glabella Pursh	B120	F	AY900314.1	AY900389.1	-	DQ467237.1	50.2167	-63.75
Draba glabella Pursh	B62	A	-	-	DQ466981.1	DQ467282.1	78.5980	12.4485
Draba glabella Pursh	C14	B	-	-	DQ467009.1	DQ467315.1	72.1333	126.9666667
Draba glabella Pursh	C3	A	-	-	DQ467019.1	DQ467325.1	71.9689	102.4405556
Draba glabella Pursh	L287	F	-	-	DQ467091.1	DQ467474.1	69.4333	-53.66666667
Draba glabella Pursh	MO112	F	GU202718.1	GU202596.1	-	GU202474.1	70.1222	-159.67306
Draba glabella Pursh	MO117	F	GU202719.1	GU202597.1	-	GU202475.1	44.6084	-73.4165
Draba glabella Pursh	MO119	F	GU202720.1	GU202598.1	-	GU202476.1	57.7500	-94.0833
Draba glabella Pursh	NH26	A	GU202721.1	GU202599.1	-	GU202477.1	62.1000	9.41667
Draba glabella Pursh	O56	F	-	-	DQ467210.1	DQ467637.1	69.4500	-133.0333333
Draba glabella Pursh	O61	F	-	-	DQ467215.1	DQ467642.1	48.9718	-57.7738
Draba glabella Pursh	SP374	B	GU202722.1	GU202600.1	-	GU202478.1	52.9090	158.452
Draba glacialis Adams	SP262	A	GU202723.1	GU202601.1	-	GU202479.1	72.6381	141.977968
Draba glacialis Adams	SP280	A	GU202724.1	GU202602.1	-	GU202480.1	73.5007	80.533227
Draba glomerata Royle	B11mo	C	AY134313.1	AY134210.1	-	AY134120.1	32.6833	77.23333333
Draba glomerata Royle	D12	C	AY134279.1	AY134213.1	-	AY134090.1	30.6500	91.08333333
Draba grandis Langsdorff	B88	F	AY900308.1	AY900383.1	-	DQ467300.1	52.829063	-131.925542
Draba grandis Langsdorff	SP397	B	GU202725.1	GU202603.1	-	GU202481.1	64.3875	-172.513
Draba hallii Hook. f.	36	G	AF146911.1	AF147010.1	-	AF146464.1	-0.3284	-78.5956
Draba hallii Hook. f.	MO54	G	GU202726.1	GU202604.1	-	GU202482.1	0.3500	-78.35
Draba hederifolia (Coss.) Hyam & Jury	L241	E	-	-	DQ467072.1	DQ467438.1	31.21666667	-7.833333333
Draba hederifolia (Coss.) Hyam & Jury	L243	E	-	-	DQ467073.1	DQ467440.1	32.08333333	-5.5
Draba hederifolia (Coss.) Hyam & Jury	L244-2	E	-	-	DQ467074.1	DQ467442.1	32.5	-4.833333333
Draba hederifolia (Coss.) Hyam & Jury	L245	E	-	-	DQ467075.1	DQ467443.1	31.2	-7.9
Draba helleriana Greene	54	F	AF146925.1	AF146996.1	-	AF146478.1	24.8609	-100.228386
Draba helleriana Greene	L409	F	-	-	DQ467115.1	DQ467533.1	35.8333	-106
Draba heterocoma Fenzl	B70	E	-	-	DQ466984.1	DQ467285.1	37.7686	26.7536
Draba hidalgensis Calderón	55	F	AF146926.1	AF146995.1	-	AF146479.1	20.1847	-98.750476
Draba hispanica Boiss.	B76	E	-	-	DQ466988.1	DQ467289.1	37.2495	-2.74995
Draba hispanica Boiss.	B77	E	-	-	DQ466989.1	DQ467290.1	36.4256	2.8766667
Draba hispanica Boiss.	L248	E	-	-	DQ467077.1	DQ467446.1	35.2800	6.2547
Draba hispanica Boiss.	L249	E	-	-	DQ467078.1	DQ467447.1	29.2180	-9.492085
Draba hispida Willd.	B82	E	-	-	DQ466994.1	DQ467294.1	43.2341	41.7046
Draba hispida Willd.	B83	E	-	-	DQ466995.1	DQ467295.1	42.5703	43.2506
Draba hookeri Walp.	L503	G	AY900352.1	AY900427.1	-	DQ467585.1	-1.4333	-78.76666667
Draba hookeri Walp.	MO52	G	GU202727.1	GU202605.1	-	GU202483.1	-0.6333	-78.4667
Draba huetii Boiss.	B85	C	-	-	DQ466996.1	DQ467297.1	45.1115	80.586
Draba huetii Boiss.	B87	E	AY900307.1	AY900382.1	-	DQ467299.1	37.4209	31.6441
Draba incana L.	B93	A	AY900309.1	AY900384.1	-	DQ467304.1	64.1333	-21.85
Draba incana L.	B94	A	AY900310.1	AY900385.1	-	DQ467305.1	69.7500	27.01666667
Draba incana L.	B95	E	-	-	DQ467000.1	DQ467306.1	59.4447	24.7334
Draba incana L.	NH46	E	GU202728.1	GU202606.1	-	GU202484.1	54.6638	-2.26524
Draba incana L.	NH51	E	GU202729.1	GU202607.1	-	GU202485.1	57.8529	-5.61766
Draba incana L.	NH58	E	GU202730.1	GU202608.1	-	GU202486.1	56.5626	-4.22068
Draba incana L.	NH60	E	GU202731.1	GU202609.1	-	GU202487.1	54.2830	-8.61052
Draba incerta Payson	65	F	AF146936.1	AF146985.1	-	AF146488.1	44.9441	-109.627
Draba incerta Payson	L419	F	-	-	DQ467117.1	DQ467538.1	52.7167	-124.9
Draba inquisiviana Al-Shehbaz	MO53	G	GU202732.1	GU202610.1	-	GU202488.1	-17.0345	-67.3837
Draba jorullensis H.B.K.	L478	F	-	-	DQ467136.1	DQ467580.1	19.0885	-99.13637
Draba jorullensis H.B.K.	MO10	G	GU202733.1	GU202611.1	-	GU202489.1	15.1301	-92.10713
Draba jucunda W.W. Smith	L115	C	-	-	DQ467033.1	DQ467345.1	28.7950	98.6717
Draba juvenilis Komarov	L427	F	-	-	DQ467121.1	DQ467543.1	56.9000	-123.8
Draba juvenilis Komarov	O10	F	-	-	DQ467171.1	DQ467595.1	60.3667	-172.5
Draba juvenilis Komarov	O6	F	-	-	DQ467220.1	DQ467648.1	61.0654	-145.9
Draba kamtschatica (Ledeb.) N. Busch	SP433	B	GU202734.1	GU202612.1	-	GU202490.1	65.1583	174.356
Draba kamtschatica (Ledeb.) N. Busch	SP434	B	GU202735.1	GU202613.1	-	GU202491.1	66.1647	175.104
Draba kassii Welsh	M12	F	AY900362.1	AY900437.1	-	AY047672.1	40.1333	-113.95
Draba kitadakensis Koidz.	7968	D	-	-	LC853400.1	LC853394.1	35.7	138.2	Newly collected in this study
Draba kitadakensis Koidz.	7969	D	-	-	LC853401.1	LC853395.1	35.7	138.2	Newly collected in this study
Draba kongboiana Al-Shehbaz	L117	C	AY900330.1	AY900405.1	-	DQ467347.1	28.9667	93.6667
Draba korshinskyi (O. Fedtsch.) Pohle	L188	C	AY900336.1	AY900411.1	-	DQ467402.1	36.2833	72.03333333
Draba kuznetsovii (Turcz.) Hayek	SP298	C	GU202736.1	GU202614.1	-	GU202492.1	51.7825	100.531418
Draba kuznetsovii (Turcz.) Hayek	SP327	C	GU202737.1	GU202615.1	-	GU202493.1	51.7664	106.825
Draba lactea M.F.Adams	111a	A	AY134331.1	AY134209.1	-	AY134134.1	62.63333333	9.666666667
Draba lactea M.F.Adams	112a	F	AY134338.1	AY134220.1	-	AY134179.1	62.16666667	-152.5333333
Draba lactea M.F.Adams	115a	F	AY134345.1	AY134250.1	-	AY134138.1	70.2	-148.4666667
Draba lactea M.F.Adams	B61	A	-	-	DQ466980.1	DQ467281.1	68.415	18.5153
Draba lactea M.F.Adams	C5	A	-	-	DQ467021.1	DQ467327.1	68.336	53.3
Draba lanceolata Royle	L122	C	-	-	DQ467035.1	DQ467351.1	34.36833333	100.2216667
Draba lanceolata Royle	L190	C	-	-	DQ467056.1	DQ467404.1	36	71.5
Draba lanceolata Royle	L422	F	-	-	DQ467118.1	DQ467540.1	63.78333333	-148.9666667
Draba lanceolata Royle	O45	F	-	-	DQ467200.1	DQ467628.1	63.61666667	-145.8666667
Draba lanceolata Royle	SP342	C	GU202738.1	GU202616.1	-	GU202494.1	53.5709	97.1562
Draba lapaziana Al-Shehbaz	21	G	AF146903.1	AF147018.1	-	AF146455.1	-16.2833	-68.11666667
Draba lapaziana Al-Shehbaz	MO55	G	GU202739.1	GU202617.1	-	GU202495.1	-11.0964	-76.63472
Draba lasiocarpa Rochel	B110	E	-	-	DQ466911.1	DQ467233.1	48.8491	21.0998
Draba lasiocarpa Rochel	B115	E	-	-	DQ466914.1	DQ467235.1	42.7206	19.9863
Draba lasiocarpa Rochel	B27	E	-	-	DQ466966.1	DQ467274.1	40.1833	21.66666667
Draba lasiocarpa Rochel	NH3	E	GU202740.1	GU202618.1	-	GU202496.1	41.3810	23.6082
Draba lasiocarpa Rochel	NH4	E	GU202741.1	GU202619.1	-	GU202497.1	45.1461	23.3767
Draba lasiophylla Royle	B17mo	C	AY134321.1	AY134227.1	-	AY134124.1	34.05	76.83333333
Draba lasiophylla Royle	Kli27	C	DQ180238.1	DQ180284.1	-	DQ518394.1	33.4183	78.4836
Draba lemmonii S. Watson	B121	F	AY900315.1	AY900390.1	-	DQ467238.1	37.3903	-118.75
Draba lichiangensis W.W. Smith	D23	C	AY134356.1	AY134231.1	-	AY134185.1	28.38333333	99.01666667
Draba lichiangensis W.W. Smith	L124	C	-	-	DQ467036.1	DQ467353.1	35.50138889	99.51
Draba lindenii (Hook.) Planchon	38	G	AF146912.1	AF147009.1	-	AF146465.1	8.9833	-70.86666667
Draba lindenii (Hook.) Planchon	MO66	G	GU202742.1	GU202620.1	-	GU202498.1	9.1211	-70.4908
Draba lonchocarpa Rydb.	C9	B	-	-	DQ467025.1	DQ467331.1	71.5875	128.8511111
Draba lonchocarpa Rydb.	L424	F	-	-	DQ467119.1	DQ467541.1	69.1655	-104.971
Draba lonchocarpa Rydb.	O7	F	-	-	DQ467224.1	DQ467651.1	51.08333333	-115.4166667
Draba lonchocarpa Rydb.	SP408	A	GU202743.1	GU202621.1	-	GU202499.1	67.7248	169.814
Draba longisiliqua Schmalh.	B124	E	AY900316.1	AY900391.1	-	DQ467240.1	43.3167	43.4
Draba macleanii Hook. f.	40	G	AF146913.1	AF147008.1	-	AF146467.1	-9.9667	-77.21666667
Draba macleanii Hook. f.	MO59	G	GU202744.1	GU202622.1	-	GU202500.1	-16.3000	-68.1333
Draba magellanica Lam.	MO62	G	GU202745.1	GU202623.1	-	GU202501.1	-38.6428	-70.9998
Draba magellanica Lam.	MO63	G	GU202746.1	GU202624.1	-	GU202502.1	-50.4172	-73.0139
Draba matangensis O.E. Schulz	D26	C	AY134292.1	AY134233.1	-	AY134096.1	29.9833	94.31666667
Draba matangensis O.E. Schulz	L129	C	-	-	DQ467037.1	DQ467355.1	29.9833	94.31666667
Draba matthioloides Gilg & O.E. Schulz	82	G	AF146950.1	AF146971.1	-	AF146503.1	-8.1820	-77.8101
Draba matthioloides Gilg & O.E. Schulz	MO65	G	GU202747.1	GU202625.1	-	GU202503.1	-7.1333	-77.7
Draba melanopus Kom.	L196	C	AY900337.1	AY900412.1	-	DQ467409.1	36.1697	71.9219
Draba micropetala Hook.	L609	A	-	-	DQ467149.1	DQ467589.1	78.3889	14.6989
Draba micropetala Hook.	SP161	B	GU202750.1	GU202628.1	-	GU202506.1	71.3740	127.451417
Draba micropetala Hook.	SP3	A	GU202748.1	GU202626.1	-	GU202504.1	67.6153	66.031166
Draba micropetala Hook.	SP4	A	GU202749.1	GU202627.1	-	GU202505.1	66.8550	64.92861
Draba murrayi G.A. Mulligan	O1	F	-	-	DQ467178.1	DQ467603.1	65.02055556	-141.2097222
Draba nemorosa L.	105a	E	AY134336.1	AY134235.1	-	AY134088.1	39.5579	-8.2175
Draba nemorosa L.	L131	C	-	-	DQ467039.1	DQ467357.1	28.9667	93.7
Draba nemorosa L.	L135	C	-	-	DQ467041.1	DQ467361.1	28.9000	93.88333333
Draba nemorosa L.	MO131	F	GU202752.1	GU202630.1	-	GU202508.1	46.3034	-99.8285
Draba nemorosa L.	NH24	E	GU202753.1	GU202631.1	-	GU202509.1	50.2999	19.5996
Draba nivalis Lilj.	B137	A	-	-	DQ466929.1	DQ467244.1	79	16
Draba nivalis Lilj.	L297	F	-	-	DQ467093.1	DQ467477.1	42.58333333	-110.5833333
Draba nivalis Lilj.	L299	F	-	-	DQ467094.1	DQ467479.1	58.68333333	-94.31666667
Draba nivalis Lilj.	SP134	B	GU202754.1	GU202632.1	-	GU202510.1	71.6537	128.855
Draba nivicola Rose	58	F	AF146929.1	AF146992.1	-	AF146481.1	19.4337	-97.164146
Draba nivicola Rose	MO14	F	GU202755.1	GU202633.1	-	GU202511.1	19.0479	-97.267361
Draba norvegica Gunn.	L434	F	-	-	DQ467124.1	DQ467547.1	69.1655	-104.971
Draba norvegica Gunn.	NH14	A	GU202756.1	GU202634.1	-	GU202512.1	64.8254	-14.5322
Draba norvegica Gunn.	O21	F	-	-	DQ467180.1	DQ467605.1	60.26666667	-44.18333333
Draba novolympica Bayeson & Harlold St. John	O31	F	-	-	DQ467190.1	DQ467615.1	49.3667	-114.5666667
Draba nuda (Belan.) Al-Shehbaz & M. Koch	M19	E	-	-	-	AF137577.1	32.4279	53.688
Draba nuda (Belan.) Al-Shehbaz & M. Koch	MO167	C	GU202757.1	GU202635.1	-	GU202513.1	37.4600	71.6
Draba nylamensis Al-Shehbaz	D28	C	AY134295.1	AY134238.1	-	AY134186.1	28.05	86.96666667
Draba oblongata R.Br. ex DC.	L273	F	AY900339.1	AY900414.1	-	DQ467466.1	78.88333333	-75.83333333
Draba oblongata R.Br. ex DC.	L274	F	AY900340.1	AY900415.1	-	DQ467467.1	82.0824	-66.5466
Draba oblongata R.Br. ex DC.	SP10	A	GU202758.1	GU202636.1	-	GU202514.1	74.8633	105.198
Draba oblongata R.Br. ex DC.	SP398	B	GU202759.1	GU202637.1	-	GU202515.1	71.076261	-178.562063
Draba obovata Benth.	L508	G	AY900351.1	AY900426.1	-	DQ467586.1	-0.4500	-78.13333333
Draba obovata Benth.	MO45	G	GU202760.1	GU202638.1	-	GU202516.1	-1.4000	-78.8
Draba ochroleuca Bunge	SP126	B	GU202761.1	GU202639.1	-	GU202517.1	71.399304	127.799134
Draba ochroleuca Bunge	SP132	A	GU202762.1	GU202640.1	-	GU202518.1	55.2607	111.703
Draba odudiana Lipsky	D30	C	AY134358.1	AY134239.1	-	AY134100.1	37.7564	71.8597
Draba ogilviensis Hultén	O17	F	-	-	DQ467177.1	DQ467600.1	64.7667	-138.9166667
Draba olgae Regel & Schmalh.	B146	C	-	-	DQ466937.1	DQ467247.1	39.1398	68.8526
Draba olgae Regel & Schmalh.	B148	C	-	-	DQ466939.1	DQ467249.1	38.9938	68.7695
Draba olgae Regel & Schmalh.	D31	C	AY134297.1	AY134240.1	-	AY134152.1	38.3801	72.6211
Draba oligosperma Hook.	68	F	AF146939.1	AF146982.1	-	AF146491.1	38.9341	-117.263
Draba oligosperma Hook.	L441	F	-	-	DQ467126.1	DQ467552.1	44.93333333	-109.6166667
Draba oligosperma Hook.	L448	F	-	-	DQ467129.1	DQ467557.1	40.8291	-109.728
Draba oreades Schrenk	B155	C	-	-	DQ466943.1	DQ467254.1	37.3344	101.3858333
Draba oreades Schrenk	D34	C	AY134299.1	AY134243.1	-	AY134153.1	32.56666667	97.21666667
Draba oreades Schrenk	L199	C	-	-	DQ467058.1	DQ467410.1	28.8239	83.8894
Draba oreades Schrenk	SP123	C	GU202763.1	GU202641.1	-	GU202519.1	51.9963	99.5192
Draba oreades Schrenk	SP190	C	GU202764.1	GU202642.1	-	GU202520.1	50.498272	85.998942
Draba oreadum Maire	DL4	E	AY900325.1	AY900400.1	-	DQ467334.1	31.5000	-6.5
Draba oreadum Maire	L238	E	-	-	DQ467071.1	DQ467435.1	31.0615	-7.91681
Draba oxycarpa Boiss.	L81	E	-	-	DQ467168.1	DQ467592.1	34.3051	36.1222
Draba palanderiana Kjellm.	SP458	B	GU202765.1	GU202643.1	-	GU202521.1	71.308112	-178.728862
Draba palanderiana Kjellm.	SP459	B	GU202766.1	GU202644.1	-	GU202522.1	70.991655	-179.010737
Draba parnassica Boiss. & Heldr.	B158	E	AY900320.1	AY900395.1	-	DQ467256.1	38.5583	22.575
Draba pauciflora R.Br.	C20	B	-	-	DQ467016.1	DQ467322.1	72.4000	126.8
Draba pauciflora R.Br.	L431	F	AY900343.1	AY900418.1	-	DQ467545.1	81.7500	-68.5
Draba pauciflora R.Br.	L445	F	AY900344.1	AY900419.1	-	DQ467555.1	70.0861	-53.0108
Draba pauciflora R.Br.	O42-1	F	-	-	DQ467198.1	DQ467626.1	75.6635	-83.9567
Draba pauciflora R.Br.	O71_1	F	-	-	DQ467222.1	DQ467649.1	79.2833	-90.55
Draba paysonii J.F. Macbr.	71	F	AF146941.1	AF146980.1	-	AF146494.1	46.5114	-114.244
Draba pickeringii A. Gray	44	G	AF146916.1	AF147005.1	-	AF146469.1	-10.7200	-76.2615
Draba pilosa Adams ex Fisch.	C15	B	-	-	DQ467010.1	DQ467316.1	71.06666667	127.5
Draba pilosa Adams ex Fisch.	SP32	C	GU202767.1	GU202645.1	-	GU202523.1	48.8544	104.638082
Draba podolica (Besser) Rupr.	107a	E	AY134337.1	AY134269.1	-	AY134108.1	54.065698	32.44181
Draba podolica (Besser) Rupr.	116a	E	AY134379.1	AY134270.1	-	AY134136.1	54.065698	32.44181
Draba pohlei Tolm.	SP29	A	GU202770.1	GU202648.1	-	GU202526.1	79.466522	97.295923
Draba pohlei Tolm.	SP30	A	GU202771.1	GU202649.1	-	GU202527.1	79.320436	97.043677
Draba polyphylla O.E. Schulz	D36	C	AY134361.1	AY134205.1	-	AY134097.1	27.5000	88.18333333
Draba polyphylla O.E. Schulz	L204	C	-	-	DQ467059.1	DQ467412.1	27.9500	86.81666667
Draba porsildii G.A. Mulligan	O29	F	-	-	DQ467186.1	DQ467611.1	58.3426	-123.521
Draba praealta Greene	O28	F	-	-	DQ467185.1	DQ467610.1	62.7	-126.6666667
Draba prozorovskii Tolm.	SP22	B	GU202772.1	GU202650.1	-	GU202528.1	71.599684	128.916591
Draba prozorovskii Tolm.	SP23	B	GU202773.1	GU202651.1	-	GU202529.1	71.6324	128.825
Draba pulchella Willd. ex DC.	L55	E	-	-	DQ467143.1	KC412310.1	36.6850	50.4206
Draba pulvinata Turcz. subsp. berryi Al-Shehbaz	18	G	AF146902.1	AF147019.1	-	AF146454.1	8.9833	-70.85
Draba pulvinata Turcz. subsp. Pulvinata	80	G	AF146948.1	AF146973.1	-	AF146501.1	8.5362	-71.0483
Draba pusilla F. Philippi	45	G	AF146917.1	AF147004.1	-	AF146470.1	-33.3333	-70.25
Draba pusilla F. Philippi	MO80	G	GU202774.1	GU202652.1	-	GU202530.1	-29.8320	-70.1601
Draba ramosissima Desv.	76	F	AF146946.1	AF146975.1	-	AF146499.1	36.1545	-85.8702
Draba ramosissima Desv.	MO160	F	GU202775.1	GU202653.1	-	GU202531.1	37.8304	-84.5073
Draba ramosissima Desv.	O26	F	-	-	DQ467184.1	DQ467609.1	35.8902	-82.8166
Draba rosularis Boiss.	B162	E	-	-	DQ466948.1	DQ467258.1	39.3445	43.9658
Draba rosularis Boiss.	B163	E	-	-	DQ466949.1	DQ467259.1	38.4833	44.4
Draba ruaxes Payson & H. St. John	O22	F	-	-	DQ467181.1	DQ467606.1	63.91666667	-147.4166667
Draba ruaxes Payson & H. St. John	O23	F	-	-	DQ467182.1	DQ467607.1	60.91666667	-138.7166667
Draba sachalinensis (Fr. Schm.) F. Schmidt	B161	D	-	-	DQ466947.1	DQ467257.1	36.074186	137.945897	Draba sachlinensis var. shinanomontana
Draba sachalinensis (Fr. Schm.) F. Schmidt	SP462	C	GU202779.1	GU202657.1	-	GU202535.1	47.316227	142.54983
Draba sakuraii Makino var. nipponica (Makino) Takeda	6258	D	-	-	LC853405.1	LC853399.1	35.98	138.37	Newly collected in this study
Draba sakuraii Makino var. nipponica (Makino) Takeda	7522	D	-	-	LC853404.1	LC853398.1	35.68	138.24	Newly collected in this study
Draba schusteri O.E.Schulz	15	G	AF146901.1	AF147020.1	-	AF146453.1	-10.6803	-76.0233
Draba schusteri O.E.Schulz	MO86	G	GU202780.1	GU202658.1	-	GU202536.1	-7.8655	-78.5976
Draba scopulorum Wedd.	47	G	AF146919.1	AF147002.1	-	AF146472.1	-16.38333333	-68.05
Draba shiroumana Makino	7966	D	-		LC853403.1	LC853396.1	36.79	137.79	Newly collected in this study
Draba shiroumana Makino	7967	D	-	-	LC853402.1	LC853397.1	36.79	137.79	Newly collected in this study
Draba sibirica (Pall.) Thell.	B168	E	-	-	DQ466951.1	DQ467261.1	56.9667	24.11666667
Draba sibirica (Pall.) Thell.	L266	F	-	-	DQ467083.1	DQ467462.1	71.1000	-23.36666667
Draba sibirica (Pall.) Thell.	L267	F	-	-	DQ467084.1	DQ467463.1	71.1000	-23.41666667
Draba sibirica (Pall.) Thell.	SP47	C	GU202781.1	GU202659.1	-	GU202537.1	51.4409	94.6996
Draba sibirica (Pall.) Thell.	SP74	A	GU202782.1	GU202660.1	-	GU202538.1	62.9405	111.252
Draba sikkimensis (Hook.f. & Thomson) Pohle	D42	C	AY134391.1	AY134249.1	-	AY134104.1	27.91666667	88.65
Draba sikkimensis (Hook.f. & Thomson) Pohle	L219	C	-	-	DQ467063.1	DQ467418.1	28.1826	90.0286
Draba spectabilis Greene	M6	F	AY900358.1	AY900433.1	-	AY047682.1	39.2003	-111.592567
Draba sphaeroides Payson	O39	F	-	-	DQ467195.1	DQ467622.1	42.6667	-118.5666667
Draba splendens Gilg.	50	G	AF146922.1	AF146999.1	-	AF146475.1	-0.2833	-78.15
Draba splendens Gilg.	MO91	G	GU202783.1	GU202661.1	-	GU202539.1	-0.6132	-78.5129
Draba stenobotrys Gilg & O.E. Schulz	L222	C	-	-	DQ467065.1	DQ467421.1	27.88333333	87.06666667
Draba stenobotrys Gilg & O.E. Schulz	L223	C	AY900338.1	AY900413.1	-	DQ467422.1	27.7707	86.7617
Draba stenocarpa Hook. f. & Thoms.	B123	E	-	-	DQ466920.1	DQ467239.1	35.4333	74.6
Draba stenocarpa Hook. f. & Thoms.	D46	C	AY134363.1	AY134257.1	-	AY134189.1	36.4194	70.5497
Draba stenoloba Ledeb.	L455	F	AY900346.1	AY900421.1	-	DQ467560.1	39.8833	-105.5166667
Draba stenoloba Ledeb.	L456	F	AY900347.1	AY900422.1	-	DQ467561.1	39.9000	-105.6333333
Draba stenopetala Trautv.	L454	F	AY900345.1	AY900420.1	-	DQ467559.1	64.6500	-138.1666667
Draba stenopetala Trautv.	O36	F	-	-	DQ467194.1	DQ467620.1	60.9333	-138.3666667
Draba streptobrachia R.A. Price	L457	F	-	-	DQ467132.1	DQ467562.1	38.8117	-106.4331
Draba subalpina Goodman & C.L. Hitchc.	L464	F	-	-	DQ467133.1	DQ467570.1	37.6667	-112.8333333
Draba subamplexicaulis C.A. Mey.	SP192	C	GU202785.1	GU202663.1	-	GU202541.1	49.110181	87.746475
Draba subamplexicaulis C.A. Mey.	SP61	C	GU202784.1	GU202662.1	-	GU202540.1	52.26202	100.784569
Draba subcapitata Simmons	L465	F	-	-	DQ467134.1	DQ467571.1	74.55833333	-20.68333333
Draba subcapitata Simmons	O35	F	-	-	DQ467193.1	DQ467619.1	69.46666667	-93.41666667
Draba subcapitata Simmons	SP91	A	GU202786.1	GU202664.1	-	GU202542.1	74.31	100.35
Draba subumbellata Rollins & R.A. Price	75	F	AF146945.1	AF146976.1	-	AF146498.1	37.68333333	-118.25
Draba supranivalis Rupr.	B179	E	-	-	DQ466954.1	DQ467265.1	43.36666667	42.33333333
Draba surculosa Franchet	D47	C	AY134364.1	AY134259.1	-	AY134190.1	25.7000	100.0666667
Draba surculosa Franchet	L144	C	-	-	DQ467042.1	DQ467370.1	28.75	94
Draba tibetica Hook. f. & Thoms.	L228	C	-	-	DQ467067.1	DQ467425.1	36.11666667	71.91666667
Draba tomentosa Clairv.	B181	E	-	-	DQ466956.1	DQ467266.1	46.61666667	11.43333333
Draba trinervis O.E. Schulz	L229	C	-	-	DQ467068.1	DQ467426.1	34.9000	73.68333333
Draba trinervis O.E. Schulz	L230	C	-	-	DQ467069.1	DQ467427.1	35.8047	71.61833333
Draba tucumanensis O. E. Schulz	51	G	AF146923.1	AF146998.1	-	AF146476.1	-28.63333333	-65.6
Draba turczaninovii Pohle & N. Busch.	C6	C	-	-	DQ467022.1	DQ467328.1	49.0361	87.2066
Draba turczaninovii Pohle & N. Busch.	SP104	C	GU202787.1	GU202665.1	-	GU202543.1	53.5899	97.2135
Draba turczaninovii Pohle & N. Busch.	SP106	C	GU202788.1	GU202666.1	-	GU202544.1	51.9012	101.954
Draba ussuriensis Pohle	SP477	B	GU202789.1	GU202667.1	-	GU202545.1	59.678142	150.981797
Draba ussuriensis Pohle	SP481	B	GU202790.1	GU202668.1	-	GU202546.1	61.859553	158.476058
Draba ventosa A. Gray	M11	F	AY900361.1	AY900436.1	-	AY047685.1	52.9945	-117.649153
Draba ventosa A. Gray	O33	F	-	-	DQ467192.1	DQ467617.1	60.4500	-137.3
Draba verna L.	118a	E	AY134344.1	AY134266.1	-	AY134141.1	48.2473	16.2158
Draba verna L.	119a	E	AY134341.1	AY134267.1	-	AY134142.1	48.2581	16.3978
Draba verna L.	L471	F	-	-	DQ467135.1	DQ467575.1	42.38333333	-72.51666667
Draba verna L.	NH32	E	GU202791.1	GU202669.1	-	GU202547.1	50.2991	4.76583
Draba verna L.	NH36	E	GU202792.1	GU202670.1	-	GU202548.1	47.4101	0.976298
Draba violacea Humb. & Bonpl.	86	G	AF146954.1	AF146967.1	-	AF146507.1	-1.8355	-78.9038
Draba violacea Humb. & Bonpl.	MO94	G	GU202793.1	GU202671.1	-	GU202549.1	-2.4333	-78.8
Draba winterbottomii (Hook.f. & Thomson) Pohle	B184	C	-	-	DQ466957.1	DQ467268.1	35.2	74.53333333
Draba winterbottomii (Hook.f. & Thomson) Pohle	D52	C	AY134308.1	AY134262.1	-	AY134113.1	28.51666667	90.56666667
Draba wurdackii Al-Shehbaz	52	G	AF146924.1	AF146997.1	-	AF146477.1	-7.6333	-77.96666667
Draba wurdackii Al-Shehbaz	MO98	G	GU202794.1	GU202672.1	-	GU202550.1	-7.7766	-77.4698
Draba yunnanensis Franchet	D55	C	AY134310.1	AY134264.1	-	AY134158.1	27.0820	100.2133
Draba yunnanensis Franchet	L145	C	-	-	DQ467043.1	DQ467371.1	27.1308	100.1939
Draba yunnanensis Franchet	L149	C	-	-	DQ467045.1	DQ467375.1	24.1667	101.3173
Draba zangbeiensis L.L. Lou	D56	C	AY134367.1	AY134265.1	-	AY134114.1	33.53333333	91.33333333
Draba zangbeiensis L.L. Lou	L151	C	-	-	DQ467046.1	DQ467376.1	33.69388889	99.43111111
Pseudoturritis turrita (L.) Al-Shehbaz	A52JO	E	GU592180.1	GU592181.1	-	GU592179.1	42.18777	13.764928	Outgroup
